# Supplementary material for: Virulence plasmid pINV as a genetic signature for Shigella flexneri phylogeny
Source: Microb Genom. 2022 Jun 27;8(6):mgen000846. doi: 10.1099/mgen.0.000846 (PMC9455713; doi:10.1099/mgen.0.000846)
Supplement: Supplementary material 5 [file mgen-8-846-s006.xlsx]

## Sheet: download
Acc number Genebank	Description_NUCCORE	Length_NUCCORE	plasmidfinder	pmlst	virK	virB	virF	Downloaded sequences			vapBC	ccdAB	gmvAT	orf 0111-2	yacAB	parAB	stbAB
AF348706.1	Shigella flexneri 5a virulence plasmid pWR501, complete sequence	221851	IncFII_1, AY458016	IncF RST(F27:A-:B-)	pos	pos	pos	redundant removed			99.68 %	100.00 %	100.00 %	100.00 %	100.00 %	100.00 %	100.00 %
AY879342.1	Shigella flexneri plasmid pSF5, complete sequence	136694	IncFII_1, AY458016	IncF RST(F27:A-:B-)	pos	neg	pos	not studied - removed because no chromosome associated	vST3		99.68 %	100.00 %	100.00 %	100.00 %	100.00 %	100.00 %	-
NC_024996.1	Shigella flexneri 5a str. M90T plasmid pWR100, complete sequence	213494	IncFII_1, AY458016	IncF RST(F27:A-:B-)	pos	pos	pos	Studied			99.68 %	100.00 %	100.00 %	100.00 %	100.00 %	100.00 %	100.00 %
CP026800.1	Shigella flexneri strain NCTC 9728 plasmid unnamed, complete sequence	135368	IncFII_1, AY458016	IncF RST(F27:A-:B-)	pos	neg	pos	Studied			99.68 %	100.00 %	100.00 %	100.00 %	100.00 %	99.95 %	-
AF386526.1	Shigella flexneri 2a str. 301 plasmid pCP301, complete sequence	221618	IncFII_1, AY458016	IncF RST(F27:A-:B-)	pos	pos	pos	Studied			99.52 %	100.00 %	100.00 %	99.74%	99.81 %	99.86 %	99.85 %
CP030773.1	Shigella flexneri 1c strain Y394 plasmid pINV-Y394, complete sequence	221293	IncFII_1, AY458016	IncF RST(F27:A-:B-)	pos	pos	pos	Studied			99.68 %	100.00 %	100.00 %	99.74%	99.81 %	99.82 %	99.85 %
CP030916.1	Shigella flexneri 2a strain 1508 plasmid pSF150801	222126	IncFII_1, AY458016	IncF RST(F27:A-:B-)	pos	pos	pos	Studied			99.52 %	100.00 %	100.00 %	99.87 %	99.81 %	99.86 %	99.78 %
CP050984.1	Shigella flexneri strain FDAARGOS_716 plasmid unnamed1, complete sequence	231172	IncFII_1, AY458016	IncF RST(F27:A-:B-)	pos	pos	pos	Studied			99.52 %	100.00 %	100.00 %	99.87 %	99.81 %	99.86 %	99.85 %
CP055137.1	Shigella flexneri strain FDAARGOS_690 plasmid unnamed1, complete sequence	228903	IncFII_1, AY458016	IncF RST(F27:A-:B-)	pos	pos	pos	Studied			99.52 %	100.00 %	100.00 %	99.87 %	99.81 %	99.86 %	99.85 %
CP058591.1	Shigella flexneri strain M2901 plasmid unnamed2, complete sequence	224303	IncFII_1, AY458016	IncF RST(F27:A-:B-)	pos	pos	pos	Studied			99.52 %	100.00 %	100.00 %	99.87 %	99.81 %	99.86 %	99.78 %
CP001384.1	Shigella flexneri 2002017 plasmid pSFxv_1, complete sequence	223364	IncFII_1, AY458016	IncF RST(F27:A-:B-)	pos	pos	pos	Studied			99.52 %	100.00 %	100.00 %	99.87 %	99.81 %	99.86 %	99.85 %
CP007038.1	Shigella flexneri G1663 plasmid pG1663, complete sequence	222586	IncFII_1, AY458016	IncF RST(F27:A-:B-)	pos	pos	pos	Studied			99.52 %	100.00 %	100.00 %	99.87 %	99.81 %	99.86 %	99.85 %
CP012142.1	Shigella flexneri 4c strain 1205 plasmid 1205p2, complete sequence	222060	IncFII_1, AY458016	IncF RST(F27:A-:B-)	pos	pos	pos	Studied			99.52 %	100.00 %	100.00 %	99.87 %	99.81 %	99.86 %	99.85 %
CP020087.1	Shigella flexneri 1a strain 0670 plasmid unnamed1, complete sequence	228834	IncFII_1, AY458016	IncF RST(F27:A-:B-)	pos	pos	pos	Studied			99.52 %	100.00 %	100.00 %	99.87 %	99.81 %	99.86 %	99.85 %
CP020337.1	Shigella flexneri 4c strain 1602 plasmid unnamed1, complete sequence	223354	IncFII_1, AY458016	IncF RST(F27:A-:B-)	pos	pos	pos	Studied			99.52 %	100.00 %	100.00 %	99.87 %	99.81 %	99.86 %	99.85 %
CP024476.1	Shigella flexneri 7b strain 94-3007 plasmid unnamed3, complete sequence	220282	IncFII_1, AY458016	IncF RST(F27:A-:B-)	pos	pos	pos	Studied			99.52 %	100.00 %	100.00 %	99.87 %	99.81 %	99.86 %	-
CP026771.1	Shigella flexneri Y strain 93-3063 plasmid unnamed3, complete sequence	220759	IncFII_1, AY458016	IncF RST(F27:A-:B-)	pos	pos	pos	Studied			99.68 %	100.00 %	100.00 %	99.87 %	99.81 %	99.86 %	99.85 %
CP026794.1	Shigella flexneri strain 74-1170 plasmid unnamed	251323	IncFII_1, AY458016	IncF RST(F27:A-:B-)	pos	pos	pos	Studied			99.52 %	100.00 %	100.00 %	99.87 %	99.81 %	99.86 %	99.85 %
CP033511.1	Shigella flexneri strain 2016AM-0877 plasmid p2016AM-0877, complete sequence	222142	IncFII_1, AY458016	IncF RST(F27:A-:B-)	pos	pos	pos	Studied			99.52 %	100.00 %	100.00 %	99.87 %	99.81 %	99.86 %	99.85 %
CP034059.1	Shigella flexneri strain FDAARGOS_535 plasmid unnamed1, complete sequence	217451	IncFII_1, AY458016	IncF RST(F27:A-:B-)	pos	pos	pos	Studied			99.52 %	100.00 %	100.00 %	99.87 %	99.81 %	99.86 %	99.78 %
CP034933.1	Shigella flexneri strain 2013C-3749 plasmid p2013C-3749-2, complete sequence	223405	IncFII_1, AY458016	IncF RST(F27:A-:B-)	pos	pos	pos	Studied			99.52 %	100.00 %	100.00 %	99.87 %	99.81 %	99.86 %	99.85 %
CP044154.1	Shigella flexneri strain AR-0425 plasmid pAR-0425-2, complete sequence	222114	IncFII_1, AY458016	IncF RST(F27:A-:B-)	pos	pos	pos	Studied			99.52 %	100.00 %	100.00 %	99.87 %	99.81 %	99.86 %	99.85 %
CP044157.1	Shigella flexneri strain AR-0424 plasmid pAR-0424-2, complete sequence	226601	IncFII_1, AY458016	IncF RST(F27:A-:B-)	pos	pos	pos	Studied			99.52 %	100.00 %	100.00 %	99.87 %	99.81 %	99.86 %	99.85 %
CP044160.1	Shigella flexneri strain AR-0423 plasmid pAR-0423-2, complete sequence	146462	IncFII_1, AY458016	IncF RST(F27:A-:B-)	pos	neg	pos	Studied			99.52 %	100.00 %	100.00 %	-	99.81 %	99.86 %	99.85 %
CP012138.1	Shigella flexneri 2a strain 981 plasmid 981p1, complete sequence	144188	IncFII_1, AY458016	IncF RST(F27:A-:B-)	pos	neg	pos	Studied			99.52 %	100.00 %	100.00 %	-	99.81 %	99.86 %	99.85 %
CP020343.1	Shigella flexneri 1a strain 0439 plasmid unnamed1, complete sequence	144194	IncFII_1, AY458016	IncF RST(F27:A-:B-)	pos	neg	pos	Studied			99.52 %	100.00 %	100.00 %	-	99.81 %	99.86 %	99.85 %
CP026791.1	Shigella flexneri strain 61-4982 plasmid unnamed, complete sequence	59834	IncFII_1, AY458016	IncF RST(F27:A-:B-) - imperfect match	pos	neg	neg	not studied			99.68 %	100.00 %	100.00 %	-	99.81 %	-	-
CP026812.1	Shigella flexneri strain 64-5500 plasmid unnamed, complete sequence	181479	IncFII_1, AY458016	IncF RST(F27:A-:B-)	pos	pos	pos	Studied			99.84 %	100.00 %	99.74 %	99.87 %	100.00 %	99.86 %	-
LR213456.1	Shigella flexneri strain AUSMDU00008332 isolate AUSMDU00008332 plasmid 2	234171	IncFII_1, AY458016	IncF RST(F27:A-:B-)	pos	pos	pos	Studied			99.52 %	100.00 %	99.87 %	99.87 %	99.81 %	99.86 %	99.78 %
CP045942.1	Shigella flexneri 2a strain AUSMDU00010535 plasmid pAUSMDU00010535_01, complete sequence	234182	IncFII_1, AY458016	IncF RST(F27:A-:B-)	pos	pos	pos	Studied			99.52 %	100.00 %	99.87 %	99.87 %	99.81 %	99.86 %	99.78 %
CP055125.1	Shigella flexneri strain FDAARGOS_714 plasmid unnamed1	255031	IncFII_1, AY458016, IncFII_1, AY458016	IncF RST(F27:F27:A-:B-)	pos	pos	pos	Studied			99.84 %	100.00 %	99.61 %	99.87 %	100.00 %	99.86 %	-
CP024472.1	Shigella flexneri strain 71-2783 plasmid unnamed2, complete sequence	159299	IncFII_1, AY458016	IncF RST(F27:A-:B-)	pos	neg	pos	Studied			99.68 %	98.29 %	99.74 %	99.87 %	100.00 %	99.91 %	-
CP026804.1	Shigella flexneri strain 89-141 plasmid unnamed1	245004	IncFII_1, AY458016	IncF RST(F27:A-:B-)	pos	pos	pos	Studied			99.84 %	99.81 %	99.74 %	99.87 %	100.00 %	99.91 %	99.85 %
LR861786.1	Shigella flexneri strain AUSMDU00021847 genome assembly, plasmid: 2	233332	IncFII_1, AY458016	IncF RST(F27:A-:B-)	pos	pos	pos	Studied			99.68 %	99.81 %	99.87 %	99.74%	100.00 %	99.91 %	99.85 %
LR861789.1	Shigella flexneri strain AUSMDU00022017 genome assembly, plasmid: 2	233274	IncFII_1, AY458016	IncF RST(F27:A-:B-)	pos	neg	pos	Studied			99.68 %	99.81 %	99.87 %	99.74%	100.00 %	99.91 %	99.85 %
LR878366.1	Shigella flexneri isolate 83 genome assembly, plasmid: 83_VP	231165	IncFII_1, AY458016	IncF RST(F27:A-:B-)	pos	pos	pos	Studied			99.68 %	99.81 %	99.87 %	99.74%	100.00 %	99.91 %	99.85 %
CP054891.1	Shigella flexneri strain FDAARGOS_713 plasmid unnamed1, complete sequence	220335	IncFII_1, AY458016	IncF RST(F27:A-:B-)	pos	pos	pos	Studied			99.68 %	99.81 %	99.87 %	99.74%	99.81 %	99.91 %	99.85 %
CP026099.1	Shigella flexneri strain FDAARGOS_74 plasmid unnamed	229413	IncFII_1, AY458016	IncF RST(F27:A-:B-)	pos	pos	pos	Studied			99.68 %	99.81 %	99.87 %	99.74%	99.81 %	99.91 %	99.85 %
CP026789.1	Shigella flexneri 2a strain ATCC 29903 plasmid unnamed1, complete sequence	113130	IncFII_1, AY458016	IncF RST(F27:A-:B-)	neg	pos	pos	not studied			99.52 %	-	100.00 %	-	-	99.86 %	-
CP054887.1	Shigella flexneri strain FDAARGOS_689 plasmid unnamed1	176253	IncFII_1, AY458016	IncF RST(F27:A-:B-)	pos	neg	pos	Studied			99.52 %	100.00 %	100.00 %	-	99.81 %	99.86 %	-
CP054888.1	Shigella flexneri strain FDAARGOS_689 plasmid unnamed2	51857	No hit-Untypable					not studied - untypable second plasmid of the FDAARGOS_689
CP041619.1	Shigella flexneri strain C32 plasmid pC32_1, complete sequence	90682	IncFIB(AP001918)_1, AP001918|Col156_1, NC_009781|IncQ1_1, M28829|IncFIA_1, AP001918	IncF RST(F-:A1:B10)				No virulence plasmid
CP024474.1	Shigella flexneri 7b strain 94-3007 plasmid unnamed1, complete sequence	69554	IncFIB(K)_1, JN233704	not available				No virulence plasmid
LR213454.1	Shigella flexneri strain AUSMDU00008355 isolate AUSMDU00008355 plasmid 3	69446	IncFIB(K)_1, JN233704	not available				No virulence plasmid
CP020344.1	Shigella flexneri 1a strain 0439 plasmid unnamed2, complete sequence	78308	IncFIB(K)_1, JN233704, IncN_1__AY046276	not available				No virulence plasmid
CP026764.1	Shigella flexneri strain 04-3145 plasmid unnamed, complete sequence	68319	IncFIB(K)_1, JN233704, IncN_1__AY046276	not available				No virulence plasmid
KY848295.1	Shigella flexneri Y strain RC960 plasmid pRC960-1, complete sequence	75231	IncFIB(K)_1, JN233704, IncN_1__AY046276	not available				No virulence plasmid
CP020338.1	Shigella flexneri 4c strain 1602 plasmid unnamed2, complete sequence	95633	IncFII(pHN7A8)_1, JN232517	IncF RST(F103:A-:B-)				No virulence plasmid
CP024475.1	Shigella flexneri 7b strain 94-3007 plasmid unnamed2, complete sequence	82833	IncFII(pSE11)_1, AP009242	IncF RST(F35:A-:B-)				No virulence plasmid
CP044156.1	Shigella flexneri strain AR-0424 plasmid pAR-0424-1, complete sequence	79831	IncFII(pSE11)_1, AP009242	IncF RST(F35:A-:B-)				No virulence plasmid
CP045943.1	Shigella flexneri 2a strain AUSMDU00010535 plasmid pAUSMDU00010535_02, complete sequence	83548	IncFII(pSE11)_1, AP009242	IncF RST(F35:A-:B-)				No virulence plasmid
LR213453.1	Shigella flexneri strain AUSMDU00008355 isolate AUSMDU00008355 plasmid 2	82887	IncFII(pSE11)_1, AP009242	IncF RST(F35:A-:B-)				No virulence plasmid
LR213457.1	Shigella flexneri strain AUSMDU00008332 isolate AUSMDU00008332 plasmid 3	76615	IncFII(pSE11)_1, AP009242	IncF RST(F35:A-:B-)				No virulence plasmid
AP000342.1	Shigella flexneri 2b plasmid R100 DNA, complete sequence	94281	IncFII_1, AY458016	IncF RST(F2:A-:B-)				No virulence plasmid
CP012139.1	Shigella flexneri 2a strain 981 plasmid 981p2, complete sequence	86407	IncFII_1, AY458016	IncF RST(F2:A-:B-)				No virulence plasmid
CP020340.1	Shigella flexneri 4c strain 0702 plasmid unnamed1, complete sequence	73096	IncFII_1, AY458016	IncF RST(F2:A-:B-)				No virulence plasmid
CP034932.1	Shigella flexneri strain 2013C-3749 plasmid p2013C-3749-1, complete sequence	71053	IncFII_1, AY458016	IncF RST(F2:A-:B-)				No virulence plasmid
KJ201887.1	Shigella flexneri 4c strain 072 plasmid pSF07201, complete sequence	75335	IncFII_1, AY458016	IncF RST(F2:A-:B-)				No virulence plasmid
HE578057.1	Shigella sp. MO17 plasmid pMO17_54, complete sequence	54291	IncX1_4, JN935898	not available				No virulence plasmid
CP045523.1	Shigella flexneri strain 5908.2 plasmid p5908-2	137368	IncI1-I(Gamma)_1, AP005147; IncI1-I(Gamma)_1, AP005147	IncI1 ST31				No virulence plasmid
CP026790.1	Shigella flexneri 2a strain ATCC 29903 plasmid unnamed2, complete sequence	165702	IncHI1A_1, AF250878|IncHI1B(R27)_1_R27, AF250878|IncFIA(HI1)_1, AF250878	not available				No virulence plasmid
CP012141.1	Shigella flexneri 4c strain 1205 plasmid 1205p1, complete sequence	248368	IncHI2A_1, BX664015|IncHI2_1, BX664015	IncHI2 ST3				No virulence plasmid
CP041621.1	Shigella flexneri strain C32 plasmid pC32_2, complete sequence	88076	IncI1-I(Gamma)_1, AP005147	not available				No virulence plasmid
CP034061.1	Shigella flexneri strain FDAARGOS_535 plasmid unnamed2	57818	IncI2(Delta)_1, AP002527	not available				No virulence plasmid
CP012143.1	Shigella flexneri 4c strain 1205 plasmid 1205p3, complete sequence	42002	IncN_1, AY046276	IncN ST1				No virulence plasmid
CP044159.1	Shigella flexneri strain AR-0423 plasmid pAR-0423-1, complete sequence	59694	IncN_1, AY046276|ColRNAI_1, DQ298019	IncN ST5				No virulence plasmid
CP030774.1	Shigella flexneri 1c strain Y394 plasmid pNV-Y394, complete sequence	10866	IncQ1_1, M28829	not available				No virulence plasmid
HE578058.1	Shigella sp. LN126 plasmid pLN126_33, complete sequence	32533	IncX1_1, EU370913	not available				No virulence plasmid
CP020088.1	Shigella flexneri 1a strain 0670 plasmid unnamed2, complete sequence	47674	IncX1_1, EU370913	not available				No virulence plasmid
CP020341.1	Shigella flexneri 4c strain 0702 plasmid unnamed2, complete sequence	47688	IncX1_1, EU370913	not available				No virulence plasmid
CP044153.1	Shigella flexneri strain AR-0425 plasmid pAR-0425-1, complete sequence	27094	IncX1_1, EU370913	not available				No virulence plasmid
KJ201886.1	Shigella flexneri 4c strain 072 plasmid pSF07202, complete sequence	47669	IncX1_1, EU370913	not available				No virulence plasmid
CP012734.1	Shigella flexneri 1a strain 0228 plasmid unnamed, complete sequence	63412	IncX1_1, EU370913	not available				No virulence plasmid
CP026770.1	Shigella flexneri Y strain 93-3063 plasmid unnamed2	71925	IncB/O/K/Z_2, GU256641	not available				No virulence plasmid
CP054894.1	Shigella flexneri strain FDAARGOS_713 plasmid unnamed3, complete sequence	2087	Col(BS512)_1, NC_010656	not available				No virulence plasmid
JF813186.1	Shigella flexneri plasmid pSF301-1, complete sequence	1549	Col(MG828)_1, NC_008486	not available				No virulence plasmid
CP034062.1	Shigella flexneri strain FDAARGOS_535 plasmid unnamed3, complete sequence	1538	Col(MG828)_1, NC_008486	not available				No virulence plasmid
CP001385	Shigella flexneri 2002017 plasmid pSFxv_2, complete sequence	6850	Col(pHAD28)_1, KU674895	not available				No virulence plasmid
CP001386.1	Shigella flexneri 2002017 plasmid pSFxv_3, complete sequence	6200	Col(pHAD28)_1, KU674895	not available				No virulence plasmid
KC020049.1	Shigella flexneri strain HN006 plasmid pSFyv, complete sequence	6852	Col(pHAD28)_1, KU674895	not available				No virulence plasmid
CP045944.1	Shigella flexneri 2a strain AUSMDU00010535 plasmid pAUSMDU00010535_03, complete sequence	4692	Col156_1, NC_009781	not available				No virulence plasmid
CP054893.1	Shigella flexneri strain FDAARGOS_713 plasmid unnamed2, complete sequence	2442	Col3_SH_CP054893.1	not available				No virulence plasmid
CP054889	Shigella flexneri strain FDAARGOS_689 plasmid unnamed3	4042	ColRNAI_1, DQ298019	not available				No virulence plasmid
CP054914.1	Shigella flexneri strain FDAARGOS_691 plasmid unnamed1, complete sequence	4042	ColRNAI_1, DQ298019	not available				No virulence plasmid
CP042979.1	Shigella flexneri Y strain PE577 plasmid unnamed1, complete sequence	3990	ColRNAI_1, DQ298019	not available				No virulence plasmid
CP054890	Shigella flexneri strain FDAARGOS_689 plasmid unnamed4	3180	ColRNAI_2_SH_CP054915.1	not available				No virulence plasmid
CP054895.1	Shigella flexneri strain FDAARGOS_713 plasmid unnamed3, complete sequence	2664	ColRNAI_2_SH_CP054915.1	not available				No virulence plasmid
CP054915.1	Shigella flexneri strain FDAARGOS_691 plasmid unnamed2, complete sequence	3180	ColRNAI_2_SH_CP054915.1	not available				No virulence plasmid
AY028316.1	Shigella flexneri 2a plasmid p2457TS2, complete sequence	3179	ColRNAI_2_SH_CP054915.1	not available				No virulence plasmid
CP001387.1	Shigella flexneri 2002017 plasmid pSFxv_4, complete sequence	4042	ColRNAI_2_SH_CP054915.1	not available				No virulence plasmid
CP001388.1	Shigella flexneri 2002017 plasmid pSFxv_5, complete sequence	3180	ColRNAI_2_SH_CP054915.1	not available				No virulence plasmid
JF813187.1	Shigella flexneri plasmid pSF301-2, complete sequence	3178	ColRNAI_2_SH_CP054915.1	not available				No virulence plasmid
JF813188.1	Shigella flexneri strain 2a 301 plasmid pSF301-3, complete sequence	4043	ColRNAI_2_SH_CP054915.1	not available				No virulence plasmid
CP034063.1	Shigella flexneri strain FDAARGOS_535 plasmid unnamed4	3920	ColRNAI_2_SH_CP054915.1	not available				No virulence plasmid
CP034064.1	Shigella flexneri strain FDAARGOS_535 plasmid unnamed5	3057	ColRNAI_2_SH_CP054915.1	not available				No virulence plasmid
CP034065.1	Shigella flexneri strain FDAARGOS_535 plasmid unnamed6	2551	ColRNAI_2_SH_CP054915.1	not available				No virulence plasmid
CP042978.1	Shigella flexneri Y strain PE577 plasmid unnamed2, complete sequence	3128	ColRNAI_2_SH_CP054915.1	not available				No virulence plasmid
CP012732.1	Shigella flexneri 1a strain 0228 plasmid unnamed, complete sequence	25194	phage	not available				No virulence plasmid
CP012733.1	Shigella flexneri 1a strain 0228 plasmid unnamed, complete sequence	41686	phage replication protein O	not available				No virulence plasmid
CP012736.1	Shigella flexneri 1a strain 0228 plasmid unnamed, complete sequence	24419	phage replication protein O	not available				No virulence plasmid
