# Supplementary material for: Virulence plasmid pINV as a genetic signature for Shigella flexneri phylogeny
Source: Microb Genom. 2022 Jun 27;8(6):mgen000846. doi: 10.1099/mgen.0.000846 (PMC9455713; doi:10.1099/mgen.0.000846)
Supplement: Supplementary material 6 [file mgen-8-846-s007.xlsx]

## Sheet: Sheet1
Isolate	vST	ST	HC0	HC2	HC5	HC10	HC20	HC50	HC100	HC200	HC400	HC1100	HC1500	HC2000	HC2350
AUSMDU00010535	1	137959	122843	112695	293	293	293	293	206	192	192	192	192	192	1
G1663	1	1473	1473	1473	1473	1473	1473	1473	1473	192	192	192	192	192	1
M2901	1	126173	126173	126173	126173	92262	92262	92262	192	192	192	192	192	192	1
0439	1	79138	79138	79138	79138	79138	79138	195	192	192	192	192	192	192	1
1205	1	1479	1479	1479	1479	1479	1479	1479	192	192	192	192	192	192	1
1508	1	137408	137408	137408	79480	79480	79480	79480	192	192	192	192	192	192	1
1602	1	79135	79135	79135	79135	79135	79135	79135	192	192	192	192	192	192	1
2002017	1	1474	1474	1474	1474	1474	1474	1474	192	192	192	192	192	192	1
2016AM-0877	1	80075	79513	37410	37410	37410	37410	196	192	192	192	192	192	192	1
2457T	1	1464	1464	1464	1464	1464	1464	1464	1464	192	192	192	192	192	1
74-1170	1	80183	79300	79300	79300	17234	17234	17234	17234	192	192	192	192	192	1
0670	1	79139	79139	79139	79139	79139	79139	79139	192	192	192	192	192	192	1
981	1	1482	1482	1482	1482	1482	1482	1482	192	192	192	192	192	192	1
AUSMDU00008332	1	85712	85712	85712	293	293	293	293	206	192	192	192	192	192	1
FDAARGOS_689	1	98537	98537	98537	98537	98537	98537	206	206	192	192	192	192	192	1
FDAARGOS_716	1	98257	98257	98257	98257	98257	98257	1517	1517	192	192	192	192	192	1
892751	1	132296	132296	132296	132296	132296	132296	196	192	192	192	192	192	192	1
892754	1	132285	132285	132285	132285	34745	34745	34745	206	192	192	192	192	192	1
892729	1	132288	132288	83474	83474	83474	28430	196	192	192	192	192	192	192	1
892701	1	132290	132290	126255	126255	126255	126255	196	192	192	192	192	192	192	1
892741	1	132215	132215	66363	47221	34759	1549	1511	544	544	544	204	192	192	1
89-141	10	80185	79256	79256	79256	79256	79256	79256	11776	11594	11594	11594	192	192	1
892752	11	132286	80790	66363	47221	34759	1549	1511	544	544	544	204	192	192	1
892705	11	132287	131888	94184	47221	34759	1549	1511	544	544	544	204	192	192	1
AUSMDU00007269	11	120426	120426	120426	120426	120426	62300	36891	36891	30456	544	204	192	192	1
671916	11	83384	83384	83384	83384	83384	83384	63979	63979	30456	544	204	192	192	1
PNUSAE012914	11	62300	62300	62300	62300	62300	62300	36891	36891	30456	544	204	192	192	1
FDAARGOS_713	12	98264	98264	98264	98264	98264	98264	11959	11959	11959	544	204	192	192	1
FDAARGOS_74	12	137400	137400	17137	17137	17137	17137	11959	11959	11959	544	204	192	192	1
AUSMDU00010031	12	120078	120078	120078	120078	120078	120078	11959	11959	11959	544	204	192	192	1
673667	12	84438	84438	84438	84438	84438	84438	11959	11959	11959	544	204	192	192	1
AUSMDU00013122	12	120281	120281	120281	64012	64012	12030	11959	11959	11959	544	204	192	192	1
664960	12	91846	91846	83004	83004	83004	83004	13943	11959	11959	544	204	192	192	1
301	2	1472	1472	1472	1472	1472	1472	1472	1472	192	192	192	192	192	1
M90T	3	80285	78983	13517	13517	13517	13517	13517	13517	11337	1468	1468	192	192	1
NCTC 9728	4	80190	79312	79312	79312	11335	11335	11335	11335	11335	1468	1468	192	192	1
Y394	5	137399	137399	137399	79169	79169	79169	11802	327	327	327	192	192	192	1
93-3063	6	79267	79267	79267	79267	79267	79267	79267	79267	17232	327	192	192	192	1
94-3007	7	79183	79183	79183	79183	79183	680	680	433	237	237	192	192	192	1
FDAARGOS_535	7	137407	137407	137407	79524	79524	79524	30679	433	237	237	192	192	192	1
64-5500	8	80201	79264	79264	79264	79264	79264	79264	79264	11126	11126	1465	1465	1465	1
FDAARGOS_714	8	98265	98265	98265	98265	98265	98265	22885	22885	11126	11126	1465	1465	1465	1
71-2783	9	80215	79193	79193	17194	17194	17194	14123	14123	14123	543	543	192	192	1
61-4982	NT	80196	79293	79293	79293	79293	79293	17200	17200	14126	327	192	192	192	1
ATCC_29903	NT	79294	79294	79294	79294	4908	4908	1464	1464	192	192	192	192	192	1
2013C-3749	1	ND	ND	ND	ND	ND	ND	ND	ND	ND	ND	ND	ND	ND	ND
AR-0423	1	ND	ND	ND	ND	ND	ND	ND	ND	ND	ND	ND	ND	ND	ND
AR-0424	1	ND	ND	ND	ND	ND	ND	ND	ND	ND	ND	ND	ND	ND	ND
AR-0425	1	ND	ND	ND	ND	ND	ND	ND	ND	ND	ND	ND	ND	ND	ND
FDAARGOS_690	1	ND	ND	ND	ND	ND	ND	ND	ND	ND	ND	ND	ND	ND	ND
PNUSAE024363	1	ND	ND	ND	ND	ND	ND	ND	ND	ND	ND	ND	ND	ND	ND
PNUSAE024364	1	ND	ND	ND	ND	ND	ND	ND	ND	ND	ND	ND	ND	ND	ND
PNUSAE012744	1	ND	ND	ND	ND	ND	ND	ND	ND	ND	ND	ND	ND	ND	ND
PNUSAE049295	1	ND	ND	ND	ND	ND	ND	ND	ND	ND	ND	ND	ND	ND	ND
83	11	ND	ND	ND	ND	ND	ND	ND	ND	ND	ND	ND	ND	ND	ND
AUSMDU00021847	11	ND	ND	ND	ND	ND	ND	ND	ND	ND	ND	ND	ND	ND	ND
AUSMDU00022017	11	ND	ND	ND	ND	ND	ND	ND	ND	ND	ND	ND	ND	ND	ND
PNUSAE049225	11	ND	ND	ND	ND	ND	ND	ND	ND	ND	ND	ND	ND	ND	ND
PNUSAE049193	11	ND	ND	ND	ND	ND	ND	ND	ND	ND	ND	ND	ND	ND	ND
PNUSAE067434	11	ND	ND	ND	ND	ND	ND	ND	ND	ND	ND	ND	ND	ND	ND
PNUSAE021406	11	ND	ND	ND	ND	ND	ND	ND	ND	ND	ND	ND	ND	ND	ND
PNUSAE020468	11	ND	ND	ND	ND	ND	ND	ND	ND	ND	ND	ND	ND	ND	ND
PNUSAE020469	11	ND	ND	ND	ND	ND	ND	ND	ND	ND	ND	ND	ND	ND	ND
PNUSAE018503	11	ND	ND	ND	ND	ND	ND	ND	ND	ND	ND	ND	ND	ND	ND
PNUSAE015436	11	ND	ND	ND	ND	ND	ND	ND	ND	ND	ND	ND	ND	ND	ND
E7311	11	ND	ND	ND	ND	ND	ND	ND	ND	ND	ND	ND	ND	ND	ND
PNUSAE021273	13	ND	ND	ND	ND	ND	ND	ND	ND	ND	ND	ND	ND	ND	ND
PNUSAE049227	7	ND	ND	ND	ND	ND	ND	ND	ND	ND	ND	ND	ND	ND	ND
